# Supplementary material for: Characterization of the aqueous humor microbiome in Posner–Schlossman syndrome: an exploratory metagenomic sequencing study
Source: Front Med (Lausanne). 2026 Apr 1;13:1780981. doi: 10.3389/fmed.2026.1780981 (PMC13079188; doi:10.3389/fmed.2026.1780981)
Supplement: Supplementary file 1 [file Table_1.xlsx]

## Sheet: Sheet1
Sample ID	Group	Age (Years)	Sex	Eye	IOP (mmHg)	No. of Glaucoma Medications	Preoperative Antibiotic Exposure	Sampling Date (Month/Year)
PSS-01	PSS	25	Male	OS	24	3	Levofloxacin (5 times every 10 min pre-op)	05/2023
PSS-02	PSS	65	Male	OS	30	3	Levofloxacin (5 times every 10 min pre-op)	05/2023
PSS-03	PSS	60	Male	OD	34	4	Levofloxacin (5 times every 10 min pre-op)	05/2023
PSS-04	PSS	46	Male	OD	41	4	Levofloxacin (5 times every 10 min pre-op)	05/2023
PSS-05	PSS	43	Female	OS	53.6	3	Levofloxacin (5 times every 10 min pre-op)	04/2023
PSS-06	PSS	43	Male	OS	46	2	Levofloxacin (5 times every 10 min pre-op)	04/2023
PSS-07	PSS	41	Female	OD	45	2	Levofloxacin (5 times every 10 min pre-op)	10/2022
PSS-08	PSS	21	Male	OD	24	0	Levofloxacin (5 times every 10 min pre-op)	10/2022
PSS-09	PSS	41	Male	OD	53	2	Levofloxacin (5 times every 10 min pre-op)	10/2022
PSS-10	PSS	35	Male	OS	23	1	Levofloxacin (5 times every 10 min pre-op)	04/2023
PSS-11	PSS	58	Male	OS	26	2	Levofloxacin (5 times every 10 min pre-op)	03/2023
PSS-12	PSS	24	Male	OS	37	3	Levofloxacin (5 times every 10 min pre-op)	03/2023
PSS-13	PSS	68	Female	OS	46.7	3	Levofloxacin (5 times every 10 min pre-op)	03/2023
PSS-14	PSS	24	Male	OD	27	4	Levofloxacin (5 times every 10 min pre-op)	04/2023
PSS-15	PSS	43	Female	OD	45	2	Levofloxacin (5 times every 10 min pre-op)	06/2023
PSS-16	PSS	45	Male	OD	30.5	3	Levofloxacin (5 times every 10 min pre-op)	06/2023
PSS-17	PSS	40	Female	OS	26.5	2	Levofloxacin (5 times every 10 min pre-op)	06/2023
PSS-18	PSS	49	Female	OS	46	2	Levofloxacin (5 times every 10 min pre-op)	06/2023
PSS-19	PSS	27	Female	OD	37	3	Levofloxacin (5 times every 10 min pre-op)	06/2023
PSS-20	PSS	41	Male	OD	32	3	Levofloxacin (5 times every 10 min pre-op)	06/2023
PSS-21	PSS	27	Male	OD	40	4	Levofloxacin (5 times every 10 min pre-op)	09/2023
PSS-22	PSS	27	Male	OD	40	3	Levofloxacin (5 times every 10 min pre-op)	08/2023
PSS-23	PSS	47	Male	OS	40	4	Levofloxacin (5 times every 10 min pre-op)	06/2023
PSS-24	PSS	57	Male	OS	35	2	Levofloxacin (5 times every 10 min pre-op)	09/2023
PSS-25	PSS	41	Female	OS	11.7	3	Levofloxacin (5 times every 10 min pre-op)	09/2023
PSS-26	PSS	43	Male	OS	45	1	Levofloxacin (5 times every 10 min pre-op)	09/2023
PSS-27	PSS	35	Male	OS	30	2	Levofloxacin (5 times every 10 min pre-op)	08/2023
PSS-28	PSS	58	Male	OS	45	4	Levofloxacin (5 times every 10 min pre-op)	08/2023
ICL-01	ICL	26	Female	OS	14	0	Levofloxacin (3 days pre-op)	03/2023
ICL-02	ICL	35	Male	OS	14.8	0	Levofloxacin (3 days pre-op)	03/2023
ICL-03	ICL	35	Male	OD	15.8	0	Levofloxacin (3 days pre-op)	03/2023
ICL-04	ICL	25	Female	OD	15.5	0	Levofloxacin (3 days pre-op)	03/2023
ICL-05	ICL	25	Female	OS	14.8	0	Levofloxacin (3 days pre-op)	03/2023
ICL-06	ICL	34	Female	OS	12.3	0	Levofloxacin (3 days pre-op)	03/2023
ICL-07	ICL	34	Female	OD	14.2	0	Levofloxacin (3 days pre-op)	03/2023
ICL-08	ICL	25	Female	OD	12.3	0	Levofloxacin (3 days pre-op)	01/2023
ICL-09	ICL	25	Female	OS	12.7	0	Levofloxacin (3 days pre-op)	01/2023
ICL-10	ICL	24	Female	OS	11.6	0	Levofloxacin (3 days pre-op)	03/2023
ICL-11	ICL	24	Female	OD	12.4	0	Levofloxacin (3 days pre-op)	03/2023
ICL-12	ICL	23	Female	OD	14.4	0	Levofloxacin (3 days pre-op)	03/2023
ICL-13	ICL	22	Female	OD	13.8	0	Levofloxacin (3 days pre-op)	03/2023
ICL-14	ICL	33	Female	OD	16.3	0	Levofloxacin (3 days pre-op)	03/2023
ICL-15	ICL	20	Male	OD	16.5	0	Levofloxacin (3 days pre-op)	03/2023
ICL-16	ICL	44	Female	OD	13.4	0	Levofloxacin (3 days pre-op)	03/2023
ICL-17	ICL	27	Female	OD	17.7	0	Levofloxacin (3 days pre-op)	03/2023
ICL-18	ICL	29	Female	OD	13.7	0	Levofloxacin (3 days pre-op)	03/2023
ICL-19	ICL	26	Male	OD	12	0	Levofloxacin (3 days pre-op)	03/2023
ICL-20	ICL	21	Male	OD	9.2	0	Levofloxacin (3 days pre-op)	03/2023
ICL-21	ICL	27	Female	OS	10.8	0	Levofloxacin (3 days pre-op)	03/2023
ICL-22	ICL	26	Female	OS	14.8	0	Levofloxacin (3 days pre-op)	03/2023
ICL-23	ICL	26	Female	OD	13.8	0	Levofloxacin (3 days pre-op)	04/2023
ICL-24	ICL	42	Female	OS	18	0	Levofloxacin (3 days pre-op)	04/2023
ICL-25	ICL	42	Female	OD	13	0	Levofloxacin (3 days pre-op)	03/2023
ICL-26	ICL	29	Male	OS	12.9	0	Levofloxacin (3 days pre-op)	03/2023
ICL-27	ICL	29	Male	OD	12.4	0	Levofloxacin (3 days pre-op)	02/2023
ICL-28	ICL	42	Male	OS	14.1	0	Levofloxacin (3 days pre-op)	02/2023
ICL-29	ICL	32	Female	OS	11.7	0	Levofloxacin (3 days pre-op)	02/2023
ICL-30	ICL	32	Female	OD	12.7	0	Levofloxacin (3 days pre-op)	03/2023
ICL-31	ICL	27	Female	OD	13	0	Levofloxacin (3 days pre-op)	02/2023
